# Supplementary material for: Gamma Irradiation-Induced Changes in Microstructure of Cyclic Olefin Copolymer (COC) Revealed by NMR and SAXS Characterization
Source: Polymers (Basel). 2025 Jun 24;17(13):1751. doi: 10.3390/polym17131751 (PMC12251773; doi:10.3390/polym17131751)
Supplement: Supplementary file 1 [file polymers-17-01751-s001.zip]

Archive with 1 entries (1 files):
- polymers-3661698-supplementary.pdf
